# Supplementary material for: Nonpharmacological Interventions for Pain Relief During Peripheral Venous Cannulation: Implications for Practice
Source: J Clin Med. 2026 Mar 31;15(7):2662. doi: 10.3390/jcm15072662 (PMC13073031; doi:10.3390/jcm15072662)
Supplement: Supplementary file 1 [file jcm-15-02662-s001.zip]

Archive with 1 entries (1 files):
- jcm-4184371-supplementary.pdf
